# Supplementary material for: A new species of the genus Seticornuta Morley (Hymenoptera, Ichneumonidae, Metopiinae) from South Korea
Source: Zookeys. 2015 Jan 28;(478):139–46. doi: 10.3897/zookeys.478.9048 (PMC4319054; doi:10.3897/zookeys.478.9048)
Supplement: XML Treatment for Seticornuta [file zookeys.478.9048-treatment1.xml]

<!DOCTYPE tp:taxon-treatment
  PUBLIC "-//TaxonX//DTD Taxonomic Treatment Publishing DTD v0 20100105//EN" "tax-treatment-NSO.dtd">
<tp:taxon-treatment xmlns:tp="http://www.plazi.org/taxpub"><tp:treatment-meta><kwd-group><label>Taxon classification</label><kwd><named-content content-type="kingdom">Animalia</named-content></kwd><kwd><named-content content-type="order">Hymenoptera</named-content></kwd><kwd><named-content content-type="family">Ichneumonidae</named-content></kwd></kwd-group><mixed-citation publication-type="journal"><person-group><name><surname>Choi</surname><given-names>Jin-Kyung</given-names></name><name><surname>Kolarov</surname><given-names>Janko</given-names></name><name><surname>Lee</surname><given-names>Jong-Wook</given-names></name></person-group><article-title>A new species of the genus <italic><tp:taxon-name><tp:taxon-name-part taxon-name-part-type="genus">Seticornuta</tp:taxon-name-part></tp:taxon-name></italic> Morley (<tp:taxon-name><tp:taxon-name-part taxon-name-part-type="order">Hymenoptera</tp:taxon-name-part></tp:taxon-name>, <tp:taxon-name><tp:taxon-name-part taxon-name-part-type="family">Ichneumonidae</tp:taxon-name-part></tp:taxon-name>, <tp:taxon-name><tp:taxon-name-part taxon-name-part-type="subfamily">Metopiinae</tp:taxon-name-part></tp:taxon-name>) from South Korea</article-title><source>Zookeys</source><day>28</day><month>1</month><year>2015</year><volume>2015</volume><issue>478</issue><fpage>139</fpage><lpage>146</lpage><pub-id pub-id-type="doi">10.3897/zookeys.478.9048</pub-id></mixed-citation></tp:treatment-meta><tp:nomenclature><label>Genus</label><tp:taxon-name>
                        <tp:taxon-name-part taxon-name-part-type="genus">Seticornuta</tp:taxon-name-part>
                    </tp:taxon-name><tp:taxon-authority>Morley, 1913</tp:taxon-authority><tp:nomenclature-citation-list><tp:nomenclature-citation><tp:taxon-name><tp:taxon-name-part taxon-name-part-type="genus">Megatrema</tp:taxon-name-part></tp:taxon-name><comment><xref ref-type="bibr" rid="B3">Cameron 1907</xref>: 468. Type species: <italic><tp:taxon-name><tp:taxon-name-part taxon-name-part-type="genus">Megatrema</tp:taxon-name-part> <tp:taxon-name-part taxon-name-part-type="species">albopilosa</tp:taxon-name-part></tp:taxon-name></italic> Cameron, by monotypy. Junior homonym of <italic><tp:taxon-name><tp:taxon-name-part taxon-name-part-type="genus">Megatrema</tp:taxon-name-part></tp:taxon-name></italic> Leach</comment></tp:nomenclature-citation><tp:nomenclature-citation><tp:taxon-name><tp:taxon-name-part taxon-name-part-type="genus">Seticornuta</tp:taxon-name-part></tp:taxon-name><comment><xref ref-type="bibr" rid="B6">Morley 1913</xref>: 310. Type species: <italic><tp:taxon-name><tp:taxon-name-part taxon-name-part-type="genus">Seticornuta</tp:taxon-name-part> <tp:taxon-name-part taxon-name-part-type="species">albicalcar</tp:taxon-name-part></tp:taxon-name></italic> Morley (= <italic><tp:taxon-name><tp:taxon-name-part taxon-name-part-type="species">albopilosa</tp:taxon-name-part></tp:taxon-name></italic> Cameron), by original designation.</comment></tp:nomenclature-citation></tp:nomenclature-citation-list></tp:nomenclature><tp:treatment-sec sec-type="Diagnosis"><title>Diagnosis.</title><p><italic><tp:taxon-name><tp:taxon-name-part taxon-name-part-type="genus">Seticornuta</tp:taxon-name-part></tp:taxon-name></italic> species are moderate sized about 5–12 mm and generally blackish or black and yellow. Mandibles not twisted; labrum exposed when mandibles closed (Fig. <xref ref-type="fig" rid="F3">3A</xref>). Lower face moderately convex; upper face produced upwards into a small tooth between bases of antennae, but projection does not reach frons. Posterior part of head moderately to steeply declivous behind posterior ocelli (Fig. <xref ref-type="fig" rid="F3">3C, F</xref>). Propodeum moderately short, rather flat and more abruptly declivous posteriorly, with very strong median longitudinal carinae. Tergite I short with strong lateral and median longitudinal carinae. The New World genus <italic><tp:taxon-name><tp:taxon-name-part taxon-name-part-type="genus">Leurus</tp:taxon-name-part></tp:taxon-name></italic> is similar but the mandibles of <italic><tp:taxon-name><tp:taxon-name-part taxon-name-part-type="genus">Seticornuta</tp:taxon-name-part></tp:taxon-name></italic> species are slenderer and flanged (<xref ref-type="bibr" rid="B5">Gauld et al. 2002</xref>). New World species differ from Old World in their smaller size, lower number of antennal flagellomeres and the weakly concave apical margin of the clypeus.</p><!--PageBreak--></tp:treatment-sec><tp:treatment-sec sec-type="Key to Old World species of the genus"><title>Key to Old World species of the genus</title><p><bold><italic><tp:taxon-name><tp:taxon-name-part taxon-name-part-type="genus">Seticornuta</tp:taxon-name-part></tp:taxon-name></italic></bold></p><table-wrap content-type="key" position="anchor" orientation="portrait"><table rules="all"><tbody><tr><td rowspan="1" colspan="1">1</td><td rowspan="1" colspan="1">Antennal scape and basal flagellomeres reddish brown (Figs <xref ref-type="fig" rid="F2">2</xref>, <xref ref-type="fig" rid="F3">3D–F</xref>). Line of combined face and mandible almost square (Fig. <xref ref-type="fig" rid="F3">3D</xref>). Mesoscutum rounded in lateral view (Fig. <xref ref-type="fig" rid="F3">3F</xref>). Areola and basal area not separated by carina (Fig. <xref ref-type="fig" rid="F3">3J</xref>). Spiracles of propodeum linear. Median longitudinal carinae convergent apically (Fig. <xref ref-type="fig" rid="F3">3J</xref>). Areolet of fore wing with short stalk (stalk shorter than vein 2rs-m; Fig. <xref ref-type="fig" rid="F3">3H</xref>)</td><td rowspan="1" colspan="1"><bold><italic><tp:taxon-name><tp:taxon-name-part taxon-name-part-type="genus">Seticornuta</tp:taxon-name-part> <tp:taxon-name-part taxon-name-part-type="species">albopilosa</tp:taxon-name-part></tp:taxon-name></italic> (Cameron, 1907)</bold></td></tr><tr><td rowspan="1" colspan="1">–</td><td rowspan="1" colspan="1">Antennal scape and flagellomeres black (Figs <xref ref-type="fig" rid="F1">1</xref>, <xref ref-type="fig" rid="F3">3A–C</xref>). Line of combined face and mandible rounded (Fig. <xref ref-type="fig" rid="F3">3A</xref>). Mesoscutum steeply sloping (Fig. <xref ref-type="fig" rid="F3">3C</xref>). Areola and basal area separated by carina (Fig. <xref ref-type="fig" rid="F3">3I</xref>). Spiracles of propodeum oval. Median longitudinal carinae parallel (Fig. <xref ref-type="fig" rid="F3">3I</xref>). Fore wing with long stalked areolet (length of stalk as long as vein 2rs-m; Fig. <xref ref-type="fig" rid="F3">3G</xref>)</td><td rowspan="1" colspan="1"><bold><italic><tp:taxon-name><tp:taxon-name-part taxon-name-part-type="genus">Seticornuta</tp:taxon-name-part> <tp:taxon-name-part taxon-name-part-type="species">koreana</tp:taxon-name-part></tp:taxon-name></italic> Lee &amp; Choi, sp. n.</bold></td></tr></tbody></table></table-wrap><fig id="F1" position="float" orientation="portrait"><label>Figure 1.</label><caption><p>(Holotype) Habitus of <italic><tp:taxon-name><tp:taxon-name-part taxon-name-part-type="genus">Seticornuta</tp:taxon-name-part> <tp:taxon-name-part taxon-name-part-type="species">koreana</tp:taxon-name-part></tp:taxon-name></italic> Lee &amp; Choi, sp. n. Scale bar = 2.0 mm.</p></caption><graphic xmlns:xlink="http://www.w3.org/1999/xlink" xlink:href="zookeys-478-139-g001.jpg" position="float" orientation="portrait" xlink:type="simple" id="oo_37704.jpg"/></fig><fig id="F2" position="float" orientation="portrait"><label>Figure 2.</label><caption><p>(Holotype) Habitus of <italic><tp:taxon-name><tp:taxon-name-part taxon-name-part-type="genus">Seticornuta</tp:taxon-name-part> <tp:taxon-name-part taxon-name-part-type="species">albopilosa</tp:taxon-name-part></tp:taxon-name></italic>. Scale bar = 2.0 mm.</p></caption><graphic xmlns:xlink="http://www.w3.org/1999/xlink" xlink:href="zookeys-478-139-g002.jpg" position="float" orientation="portrait" xlink:type="simple" id="oo_37705.jpg"/></fig><fig id="F3" position="float" orientation="portrait"><label>Figure 3.</label><caption><p>(<bold>A–C, G, I</bold>) <italic><tp:taxon-name><tp:taxon-name-part taxon-name-part-type="genus">Seticornuta</tp:taxon-name-part> <tp:taxon-name-part taxon-name-part-type="species">koreana</tp:taxon-name-part></tp:taxon-name></italic> Lee &amp; Choi, sp. n.; <bold>A</bold> Head in frontal view <bold>B</bold> Head in dorsal view <bold>C</bold> Head in lateral view <bold>G</bold> Wings <bold>I</bold> Propodeum (<bold>D–F, H, J</bold>) <italic><tp:taxon-name><tp:taxon-name-part taxon-name-part-type="genus">Seticornuta</tp:taxon-name-part> <tp:taxon-name-part taxon-name-part-type="species">albopilosa</tp:taxon-name-part></tp:taxon-name></italic> <bold>D</bold> Head in frontal view <bold>E</bold> Head in dorsal view <bold>F</bold> Head in lateral view <bold>H</bold> Wings <bold>J</bold> Propodeum. Scale bars: <bold>G, H</bold> = 1.0 mm; <bold>A–F, I, J</bold> = 0.5 mm.</p></caption><graphic xmlns:xlink="http://www.w3.org/1999/xlink" xlink:href="zookeys-478-139-g003.jpg" position="float" orientation="portrait" xlink:type="simple" id="oo_37706.jpg"/></fig></tp:treatment-sec><ref-list><ref id="B3"><mixed-citation xmlns:xlink="http://www.w3.org/1999/xlink" xlink:type="simple"><person-group><name name-style="western"><surname>Cameron</surname><given-names>P</given-names></name></person-group> (<year>1907</year>) <article-title>On some new genera and species of <tp:taxon-name><tp:taxon-name-part taxon-name-part-type="family">Ichneumonidae</tp:taxon-name-part></tp:taxon-name> from the Himalayas (Hym.).</article-title><source>Zeitschrift für Systematische Hymenopterologie und Dipterologie</source><volume>7</volume>: <fpage>466</fpage>–<lpage>469</lpage>.</mixed-citation></ref><ref id="B6"><mixed-citation xmlns:xlink="http://www.w3.org/1999/xlink" xlink:type="simple"><person-group><name name-style="western"><surname>Morley</surname><given-names>C</given-names></name></person-group> (<year>1913</year>) <source>The fauna of British India including Ceylon and Burma, <tp:taxon-name><tp:taxon-name-part taxon-name-part-type="order">Hymenoptera</tp:taxon-name-part></tp:taxon-name>, Vol.3. <tp:taxon-name><tp:taxon-name-part taxon-name-part-type="family">Ichneumonidae</tp:taxon-name-part></tp:taxon-name>.</source><publisher-name>London</publisher-name>, <publisher-loc>British Museum</publisher-loc>, <size units="page">531 pp</size>.</mixed-citation></ref><ref id="B5"><mixed-citation xmlns:xlink="http://www.w3.org/1999/xlink" xlink:type="simple"><person-group><name name-style="western"><surname>Gauld</surname><given-names>ID</given-names></name><name name-style="western"><surname>Sithole</surname><given-names>R</given-names></name><name name-style="western"><surname>Gómez</surname><given-names>JU</given-names></name><name name-style="western"><surname>Godoy</surname><given-names>C</given-names></name></person-group> (<year>2002</year>) <article-title>The <tp:taxon-name><tp:taxon-name-part taxon-name-part-type="family">Ichneumonidae</tp:taxon-name-part></tp:taxon-name> of Costa Rica. 4</article-title>. <source>Memoirs of the American Entomological Institute</source>, <issue>No.66</issue>, <size units="page">768 pp</size>.</mixed-citation></ref></ref-list></tp:taxon-treatment>
