# Supplementary material for: A new species of the genus Seticornuta Morley (Hymenoptera, Ichneumonidae, Metopiinae) from South Korea
Source: Zookeys. 2015 Jan 28;(478):139–46. doi: 10.3897/zookeys.478.9048 (PMC4319054; doi:10.3897/zookeys.478.9048)
Supplement: XML Treatment for Seticornuta koreana [file zookeys.478.9048-treatment2.xml]

<!DOCTYPE tp:taxon-treatment
  PUBLIC "-//TaxonX//DTD Taxonomic Treatment Publishing DTD v0 20100105//EN" "tax-treatment-NSO.dtd">
<tp:taxon-treatment xmlns:tp="http://www.plazi.org/taxpub"><tp:treatment-meta><kwd-group><label>Taxon classification</label><kwd><named-content content-type="kingdom">Animalia</named-content></kwd><kwd><named-content content-type="order">Hymenoptera</named-content></kwd><kwd><named-content content-type="family">Ichneumonidae</named-content></kwd></kwd-group><mixed-citation publication-type="journal"><person-group><name><surname>Choi</surname><given-names>Jin-Kyung</given-names></name><name><surname>Kolarov</surname><given-names>Janko</given-names></name><name><surname>Lee</surname><given-names>Jong-Wook</given-names></name></person-group><article-title>A new species of the genus <italic><tp:taxon-name><tp:taxon-name-part taxon-name-part-type="genus">Seticornuta</tp:taxon-name-part></tp:taxon-name></italic> Morley (<tp:taxon-name><tp:taxon-name-part taxon-name-part-type="order">Hymenoptera</tp:taxon-name-part></tp:taxon-name>, <tp:taxon-name><tp:taxon-name-part taxon-name-part-type="family">Ichneumonidae</tp:taxon-name-part></tp:taxon-name>, <tp:taxon-name><tp:taxon-name-part taxon-name-part-type="subfamily">Metopiinae</tp:taxon-name-part></tp:taxon-name>) from South Korea</article-title><source>Zookeys</source><day>28</day><month>1</month><year>2015</year><volume>2015</volume><issue>478</issue><fpage>139</fpage><lpage>146</lpage><pub-id pub-id-type="doi">10.3897/zookeys.478.9048</pub-id></mixed-citation></tp:treatment-meta><tp:nomenclature><tp:taxon-name>
                        <tp:taxon-name-part taxon-name-part-type="genus">Seticornuta</tp:taxon-name-part>
                        <tp:taxon-name-part taxon-name-part-type="species">koreana</tp:taxon-name-part>
                        <object-id xmlns:xlink="http://www.w3.org/1999/xlink" content-type="zoobank" xlink:type="simple">http://zoobank.org/86CB4DCD-65BE-4E28-98F1-137AF4848425</object-id>
                    </tp:taxon-name><tp:taxon-authority>Lee &amp; Choi</tp:taxon-authority><tp:taxon-status xmlns:xlink="http://www.w3.org/1999/xlink" xlink:type="simple">sp. n.</tp:taxon-status></tp:nomenclature><tp:treatment-sec sec-type="Holotype"><title>Holotype.</title><p><bold>Female.</bold> Fore wing 9.1 mm (8.3–9.5 mm), body 11.3 mm (10.5–12.0 mm), ovipositor sheath 1.0 mm (1.0–1.1 mm) long.</p></tp:treatment-sec><tp:treatment-sec sec-type="Color"><title>Color.</title><p>Black. Wings dark brown; front surfaces of fore tibia and tarsus as well as partial apical lower part of fore femur reddish brown.</p></tp:treatment-sec><tp:treatment-sec sec-type="Morphology"><title>Morphology.</title><p><bold><italic>Head</italic>.</bold> Face swollen, 1.3 times as long as wide in front view; head strongly narrowed behind eye in dorsal view. Occipital carina strong dorsally and laterally, obsolescent ventrally. Frons smooth with moderately coarse and dense punctures. Inner margin of eye indented a little above antennal socket. Diameter of lateral ocellus equal to shortest distance between ocellus and eye. Flagellum thickened in basal half, tapered to apex, with 47–50 flagellomeres. First flagellomere1.4 times as long as wide, next flagellomere transverse, and last 6–7 flagellomeres square. Clypeus not separated from face. Combined face and clypeus almost square and lower part of gena below the eye rounded in frontal view (Fig. <xref ref-type="fig" rid="F3">3A</xref>, dotted line and arrow). Face very coarsely and densely punctate, with distance between punctures 0.3 times as long as their diameter, clypeus with more sparse punctures. Upper half of face strongly protruding in profile (Fig. <xref ref-type="fig" rid="F3">3C</xref>). Mandible except teeth with moderately dense and coarse punctures. Lower tooth of mandible shorter than upper tooth. Malar space 0.33 times as long as basal width of mandible.</p><!--PageBreak--><p><bold><italic>Mesosoma</italic>.</bold> Flattened, 1.7 times as long as high in lateral view. Pronotum smooth, impunctate, protruding into an acute tooth laterally, in dorsal view (Fig. <xref ref-type="fig" rid="F3">3B</xref>, dotted line and arrow). Epomia weak. Mesoscutum elongate, with sparse punctures, anteriorly narrowly rounded in lateral view (Fig. <xref ref-type="fig" rid="F3">3C</xref>, dotted line and arrow), notaulus weak. Scutellum flat, without lateral carinae. Epicnemial carina strong, reaching subtegular ridge. Mesopleuron strongly swollen, with sparse punctures in front half. Submetapleural carina lobed. Metapleuron glabrous, impunctate, its lower front ridge strongly projecting as a tooth above mid coxa. Fore wing with petiolate areolet, length of stalk as long as 2rs-m. Hind outer angle of second discoidal cell sharp. Fore wing vein cu-a curved (Fig. <xref ref-type="fig" rid="F3">3G</xref>). Hind wing with 11 distal hamuli. Nervellus inclivous, intercepted distinctly below middle. Legs very stout. Hind femur coarsely punctate, 2.5 times as long as wide. Ratio between lengths of hind tarsomeres 63:21:18:11:20. Spurs of mid tibia of equal length. Tarsomeres 2–4 of fore leg shorter than wide. Longer spur of hind tibia 0.5 times as long as basitarsus. Propodeum with very strong median longitudinal and apical transverse carinae (Fig. <xref ref-type="fig" rid="F3">3I</xref>). Combined basal area and area superomedia with parallel sides. Basal area separated from area superomedia by weak carina in some specimens (Fig. <xref ref-type="fig" rid="F3">3I</xref>). Costula absent. Lateral area punctate except in anterior inner part. Propodeal spiracle 3.0 times as long as wide, joining pleural carina.</p><!--PageBreak--><p><bold><italic>Metasoma</italic>.</bold> Strongly punctate on second to fourth tergites, more weakly on successive following tergites. Median dorsal carinae of first tergite very strong, extending to 2/3 its length. Second tergite 0.7 times as long as wide. Epipleurum of second tergite 1.5 times as long as wide. Ovipositor sheath with long hairs. Metasoma covered with rather long hairs.</p></tp:treatment-sec><tp:treatment-sec sec-type="Male"><title>Male.</title><p>Flagellum with 45 flagellomeres. Other characters as in female.</p></tp:treatment-sec><tp:treatment-sec sec-type="Material examined"><title>Material examined.</title><p><bold>Holotype:</bold> female, South Korea CN, Daejeon-si, Dong-gu, Daejeon University, 16 May–5 June 2006, J.W. Lee (YNU).</p><p><bold>Paratypes.</bold> 1 male (YNU), South Korea, Seoul, Achasan, 24 August 1980, K.S. Jang; 1 female (YNU), GG, Yongmunsa, 1 September 1980, K.S. Jang; 1 male (YNU), GG, Sudong, Chukryeongsan, 28 September 1980, J.I. Kim; 1 female (YNU), South Korea CN, Buyeo-gun, Gyuam-myeon, Sumok-ri, 1-15 June 2005, J.W. Lee; 1 female (YNU), CN, Daejeon-si, Dong-gu, Daejeon University, 16 May-5 June 2006, J.W. Lee; 1 male (YNU), GB, Cheongdo-gun Unmun-myeon, Sinwon-ri, Unmunsan, Unmunsa, 17 July 1989, J.W. Lee; 1 male (YNU), GN, Jinju-si, Gajoa-dong, 19-23 June 1989, J.G. Kim</p></tp:treatment-sec><tp:treatment-sec sec-type="Distribution"><title>Distribution.</title><p>South Korea.</p></tp:treatment-sec><tp:treatment-sec sec-type="Host"><title>Host.</title><p>Unknown.</p></tp:treatment-sec><tp:treatment-sec sec-type="Etymology"><title>Etymology.</title><p>The specific name is derived from South Korea, the country of the type specimens.</p></tp:treatment-sec><tp:treatment-sec sec-type="Remarks"><title>Remarks.</title><p>The new species is distinguished from <italic><tp:taxon-name><tp:taxon-name-part taxon-name-part-type="genus">Seticornuta</tp:taxon-name-part> <tp:taxon-name-part taxon-name-part-type="species">albopilosa</tp:taxon-name-part></tp:taxon-name></italic> by the following characters: antenna entirely black (reddish brown in basal half in <italic><tp:taxon-name><tp:taxon-name-part taxon-name-part-type="genus">Seticornuta</tp:taxon-name-part> <tp:taxon-name-part taxon-name-part-type="species">albopilosa</tp:taxon-name-part></tp:taxon-name></italic>) and propodeum with areola separated from area basalis (areola merged with area basalis in <italic><tp:taxon-name><tp:taxon-name-part taxon-name-part-type="genus">Seticornuta</tp:taxon-name-part> <tp:taxon-name-part taxon-name-part-type="species">albopilosa</tp:taxon-name-part></tp:taxon-name></italic>).</p></tp:treatment-sec><tp:treatment-sec><!--Section generated to contain objects referenced in tp:taxon-treatment.--><fig id="F3" position="float" orientation="portrait"><label>Figure 3.</label><caption><p>(<bold>A–C, G, I</bold>) <italic><tp:taxon-name><tp:taxon-name-part taxon-name-part-type="genus">Seticornuta</tp:taxon-name-part> <tp:taxon-name-part taxon-name-part-type="species">koreana</tp:taxon-name-part></tp:taxon-name></italic> Lee &amp; Choi, sp. n.; <bold>A</bold> Head in frontal view <bold>B</bold> Head in dorsal view <bold>C</bold> Head in lateral view <bold>G</bold> Wings <bold>I</bold> Propodeum (<bold>D–F, H, J</bold>) <italic><tp:taxon-name><tp:taxon-name-part taxon-name-part-type="genus">Seticornuta</tp:taxon-name-part> <tp:taxon-name-part taxon-name-part-type="species">albopilosa</tp:taxon-name-part></tp:taxon-name></italic> <bold>D</bold> Head in frontal view <bold>E</bold> Head in dorsal view <bold>F</bold> Head in lateral view <bold>H</bold> Wings <bold>J</bold> Propodeum. Scale bars: <bold>G, H</bold> = 1.0 mm; <bold>A–F, I, J</bold> = 0.5 mm.</p></caption><graphic xmlns:xlink="http://www.w3.org/1999/xlink" xlink:href="zookeys-478-139-g003.jpg" position="float" orientation="portrait" xlink:type="simple" id="oo_37706.jpg"/></fig></tp:treatment-sec></tp:taxon-treatment>
