# Supplementary material for: A new species of the genus Seticornuta Morley (Hymenoptera, Ichneumonidae, Metopiinae) from South Korea
Source: Zookeys. 2015 Jan 28;(478):139–46. doi: 10.3897/zookeys.478.9048 (PMC4319054; doi:10.3897/zookeys.478.9048)
Supplement: XML Treatment for Seticornuta albopilosa [file zookeys.478.9048-treatment3.xml]

<!DOCTYPE tp:taxon-treatment
  PUBLIC "-//TaxonX//DTD Taxonomic Treatment Publishing DTD v0 20100105//EN" "tax-treatment-NSO.dtd">
<tp:taxon-treatment xmlns:tp="http://www.plazi.org/taxpub"><tp:treatment-meta><kwd-group><label>Taxon classification</label><kwd><named-content content-type="kingdom">Animalia</named-content></kwd><kwd><named-content content-type="order">Hymenoptera</named-content></kwd><kwd><named-content content-type="family">Ichneumonidae</named-content></kwd></kwd-group><mixed-citation publication-type="journal"><person-group><name><surname>Choi</surname><given-names>Jin-Kyung</given-names></name><name><surname>Kolarov</surname><given-names>Janko</given-names></name><name><surname>Lee</surname><given-names>Jong-Wook</given-names></name></person-group><article-title>A new species of the genus <italic><tp:taxon-name><tp:taxon-name-part taxon-name-part-type="genus">Seticornuta</tp:taxon-name-part></tp:taxon-name></italic> Morley (<tp:taxon-name><tp:taxon-name-part taxon-name-part-type="order">Hymenoptera</tp:taxon-name-part></tp:taxon-name>, <tp:taxon-name><tp:taxon-name-part taxon-name-part-type="family">Ichneumonidae</tp:taxon-name-part></tp:taxon-name>, <tp:taxon-name><tp:taxon-name-part taxon-name-part-type="subfamily">Metopiinae</tp:taxon-name-part></tp:taxon-name>) from South Korea</article-title><source>Zookeys</source><day>28</day><month>1</month><year>2015</year><volume>2015</volume><issue>478</issue><fpage>139</fpage><lpage>146</lpage><pub-id pub-id-type="doi">10.3897/zookeys.478.9048</pub-id></mixed-citation></tp:treatment-meta><tp:nomenclature><tp:taxon-name>
                        <tp:taxon-name-part taxon-name-part-type="genus">Seticornuta</tp:taxon-name-part>
                        <tp:taxon-name-part taxon-name-part-type="species">albopilosa</tp:taxon-name-part>
                    </tp:taxon-name><tp:taxon-authority>(Cameron, 1907)</tp:taxon-authority><tp:nomenclature-citation-list><tp:nomenclature-citation><tp:taxon-name><tp:taxon-name-part taxon-name-part-type="genus">Megatrema</tp:taxon-name-part> <tp:taxon-name-part taxon-name-part-type="species">albopilosa</tp:taxon-name-part></tp:taxon-name><comment><xref ref-type="bibr" rid="B3">Cameron 1907</xref>: 468. Type: male; Type depository: NHM.</comment></tp:nomenclature-citation><tp:nomenclature-citation><tp:taxon-name><tp:taxon-name-part taxon-name-part-type="genus">Seticornuta</tp:taxon-name-part> <tp:taxon-name-part taxon-name-part-type="species">albicalcar</tp:taxon-name-part></tp:taxon-name><comment><xref ref-type="bibr" rid="B6">Morley 1913</xref>: 310. Type: female; Type depository: ZSI.</comment></tp:nomenclature-citation></tp:nomenclature-citation-list></tp:nomenclature><tp:treatment-sec sec-type="Redescription based on holotype"><title>Redescription based on holotype.</title><p><bold>Male.</bold> Fore wing 10 mm, body 13.0 mm.</p></tp:treatment-sec><tp:treatment-sec sec-type="Color"><title>Color.</title><p>Black. Antennal scape and basal 1–14 flagellomeres reddish brown; wings dark brown; fore leg reddish brown, mid and hind legs blackish brown; tegula dark brown.</p></tp:treatment-sec><tp:treatment-sec sec-type="Morphology"><title>Morphology.</title><p><bold><italic>Head</italic>.</bold> Face swollen, 1.2 times as long as wide in frontal view. Occipital carina strong from above and laterally. Frons with moderately coarse and dense punctures. Diameter of lateral ocellus equal to distance between ocellus and eye. Flagellum thickened in basal half, tapered to apex, with 42 + (antenna broken) flagellomeres. First flagellomere as long as wide, next flagellomere transverse and last several flagellomeres square. Clypeus not separated from face. Face moderately punctate, distance between punctures equal to their diameter. Malar space 0.6 times as long as basal width of mandible. Gena acuminate in frontal view (Fig. <xref ref-type="fig" rid="F3">3D</xref>, dotted line and arrow).</p><!--PageBreak--><p><bold><italic>Mesosoma</italic>.</bold> Flattened, 2.0 times as long as high in lateral view. Lower part of pronotum smooth, impunctate, epomia weak. Pronotum rounded in dorsal view (Fig. <xref ref-type="fig" rid="F3">3E</xref>, dotted line and arrow). Mesoscutum elongate with sparse punctures, rounded in lateral view (Fig. <xref ref-type="fig" rid="F3">3F</xref>, dotted line and arrow), notaulus weak. Scutellum flat with lateral carinae. Epicnemial carina strong, reaching subtegular ridge. Areolet of fore wing present, with stalk shorter than vein 2rs-m; fore wing vein cu-a curved (Fig. <xref ref-type="fig" rid="F3">3H</xref>). Hind wing with 11 distal hamuli. Nervellus inclivous, intercepted distinctly below middle. Legs very stout. Hind femur coarsely punctate, 3.0 times as long as wide. Spurs of mid leg with of equal length. Tarsomeres 2–4 of fore leg shorter than wide. Propodeum with very strong median longitudinal and apical transverse carinae. Combined basal area and area superomedia convergent apically. Basal area not separated from carina. Costula absent. Propodeal spiracle 3.7 times as long as wide, joining pleural carina.</p><p><bold><italic>Metasoma</italic>.</bold> Median dorsal carinae of first tergite very strong, extending to 2/3 its length. Second tergite 0.7 times as long as wide. Metasoma covered with rather long hairs.</p><!--PageBreak--></tp:treatment-sec><tp:treatment-sec sec-type="Material examined"><title>Material examined.</title><p>Holotype: male of <italic><tp:taxon-name><tp:taxon-name-part taxon-name-part-type="genus">Megatrema</tp:taxon-name-part> <tp:taxon-name-part taxon-name-part-type="species">albopilosa</tp:taxon-name-part></tp:taxon-name></italic> (NHM) (Fig. <xref ref-type="fig" rid="F2">2</xref>).</p></tp:treatment-sec><tp:treatment-sec sec-type="Distribution"><title>Distribution.</title><p>Eastern Palaearctic and Oriental regions: China (Henan), India, Myanmar, Sri Lanka.</p></tp:treatment-sec><tp:treatment-sec sec-type="Host"><title>Host.</title><p>Unknown.</p><!--PageBreak--></tp:treatment-sec><tp:treatment-sec><!--Section generated to contain objects referenced in tp:taxon-treatment.--><fig id="F3" position="float" orientation="portrait"><label>Figure 3.</label><caption><p>(<bold>A–C, G, I</bold>) <italic><tp:taxon-name><tp:taxon-name-part taxon-name-part-type="genus">Seticornuta</tp:taxon-name-part> <tp:taxon-name-part taxon-name-part-type="species">koreana</tp:taxon-name-part></tp:taxon-name></italic> Lee &amp; Choi, sp. n.; <bold>A</bold> Head in frontal view <bold>B</bold> Head in dorsal view <bold>C</bold> Head in lateral view <bold>G</bold> Wings <bold>I</bold> Propodeum (<bold>D–F, H, J</bold>) <italic><tp:taxon-name><tp:taxon-name-part taxon-name-part-type="genus">Seticornuta</tp:taxon-name-part> <tp:taxon-name-part taxon-name-part-type="species">albopilosa</tp:taxon-name-part></tp:taxon-name></italic> <bold>D</bold> Head in frontal view <bold>E</bold> Head in dorsal view <bold>F</bold> Head in lateral view <bold>H</bold> Wings <bold>J</bold> Propodeum. Scale bars: <bold>G, H</bold> = 1.0 mm; <bold>A–F, I, J</bold> = 0.5 mm.</p></caption><graphic xmlns:xlink="http://www.w3.org/1999/xlink" xlink:href="zookeys-478-139-g003.jpg" position="float" orientation="portrait" xlink:type="simple" id="oo_37706.jpg"/></fig><fig id="F2" position="float" orientation="portrait"><label>Figure 2.</label><caption><p>(Holotype) Habitus of <italic><tp:taxon-name><tp:taxon-name-part taxon-name-part-type="genus">Seticornuta</tp:taxon-name-part> <tp:taxon-name-part taxon-name-part-type="species">albopilosa</tp:taxon-name-part></tp:taxon-name></italic>. Scale bar = 2.0 mm.</p></caption><graphic xmlns:xlink="http://www.w3.org/1999/xlink" xlink:href="zookeys-478-139-g002.jpg" position="float" orientation="portrait" xlink:type="simple" id="oo_37705.jpg"/></fig></tp:treatment-sec><ref-list><ref id="B3"><mixed-citation xmlns:xlink="http://www.w3.org/1999/xlink" xlink:type="simple"><person-group><name name-style="western"><surname>Cameron</surname><given-names>P</given-names></name></person-group> (<year>1907</year>) <article-title>On some new genera and species of <tp:taxon-name><tp:taxon-name-part taxon-name-part-type="family">Ichneumonidae</tp:taxon-name-part></tp:taxon-name> from the Himalayas (Hym.).</article-title><source>Zeitschrift für Systematische Hymenopterologie und Dipterologie</source><volume>7</volume>: <fpage>466</fpage>–<lpage>469</lpage>.</mixed-citation></ref><ref id="B6"><mixed-citation xmlns:xlink="http://www.w3.org/1999/xlink" xlink:type="simple"><person-group><name name-style="western"><surname>Morley</surname><given-names>C</given-names></name></person-group> (<year>1913</year>) <source>The fauna of British India including Ceylon and Burma, <tp:taxon-name><tp:taxon-name-part taxon-name-part-type="order">Hymenoptera</tp:taxon-name-part></tp:taxon-name>, Vol.3. <tp:taxon-name><tp:taxon-name-part taxon-name-part-type="family">Ichneumonidae</tp:taxon-name-part></tp:taxon-name>.</source><publisher-name>London</publisher-name>, <publisher-loc>British Museum</publisher-loc>, <size units="page">531 pp</size>.</mixed-citation></ref></ref-list></tp:taxon-treatment>
